# Supplementary material for: Characterization of Circulating Vesicles of Complicated and Uncomplicated Systemic Sclerosis Patients and Their Role in Vascular Dysfunction
Source: Int J Mol Sci. 2025 Mar 7;26(6):2380. doi: 10.3390/ijms26062380 (PMC11942416; doi:10.3390/ijms26062380)
Supplement: Supplementary file 1 [file ijms-26-02380-s001.zip]

Archive with 1 entries (1 files):
- ijms-3394300-supplementary.pdf
